# Supplementary material for: Identifying of immune‐associated genes for assessing the obesity‐associated risk to the offspring in maternal obesity: A bioinformatics and machine learning
Source: CNS Neurosci Ther. 2024 Mar 27;30(3):e14700. doi: 10.1111/cns.14700 (PMC10973700; doi:10.1111/cns.14700)
Supplement: Supplementary file 1 — Figure S1. [file CNS-30-e14700-s001.zip]

Archive with 2 entries (2 files):
- FigureS1.docx
- FigureS1.jpg
